# Supplementary material for: Hydrogen Bond Strengthens Acceptor Group: The Curious Case of the C–H···O=C Bond
Source: Int J Mol Sci. 2024 Aug 7;25(16):8606. doi: 10.3390/ijms25168606 (PMC11354782; doi:10.3390/ijms25168606)
Supplement: Supplementary file 1 [file ijms-25-08606-s001.zip]

Archive with 1 entries (1 files):
- ijms-3113423-supplementary.pdf
